# Supplementary material for: Developmental Regulation of Transcription in Touriga Nacional Berries under Deficit Irrigation
Source: Plants (Basel). 2022 Mar 21;11(6):827. doi: 10.3390/plants11060827 (PMC8955924; doi:10.3390/plants11060827)
Supplement: Supplementary file 1 [file plants-11-00827-s001.zip]

Archive with 2 entries (2 files):
- plants-1619755-Supplementary Tables.xlsx
- plants-1619755-Supplementary.pdf
